# Supplementary material for: Grapevine Plants Management Using Natural Extracts and Phytosynthesized Silver Nanoparticles
Source: Materials (Basel). 2022 Nov 18;15(22):8188. doi: 10.3390/ma15228188 (PMC9697161; doi:10.3390/ma15228188)
Supplement: Supplementary file 1 [file materials-15-08188-s001.zip]

Archive with 1 entries (1 files):
- materials-2043122-supplementary.pdf
